# Supplementary material for: A Deep Learning System for Recognizing and Recovering Contaminated Slider Serial Numbers in Hard Disk Manufacturing Processes
Source: Sensors (Basel). 2021 Sep 18;21(18):6261. doi: 10.3390/s21186261 (PMC8472306; doi:10.3390/s21186261)
Supplement: Supplementary file 1 [file sensors-21-06261-s001.zip]

Archive with 1 entries (1 files):
- sensors-1334527-supplementary.pdf
